# Supplementary material for: Transcriptome Analysis of Leg Muscles and the Effects of ALOX5 on Proliferation and Differentiation of Myoblasts in Haiyang Yellow Chickens
Source: Genes (Basel). 2023 Jun 1;14(6):1213. doi: 10.3390/genes14061213 (PMC10298623; doi:10.3390/genes14061213)
Supplement: Supplementary file 1 [file genes-14-01213-s001.zip]

Archive with 1 entries (1 files):
- genes-2397482-supplementary.pdf
